# Supplementary material for: Novel Primer Sets for Next Generation Sequencing-Based Analyses of Water Quality
Source: PLoS One. 2017 Jan 24;12(1):e0170008. doi: 10.1371/journal.pone.0170008 (PMC5261608; doi:10.1371/journal.pone.0170008)
Supplement: S1 File — (XLSX) [file pone.0170008.s003.xlsx]

## Sheet: Sheet1
S3 File: Relative abundance (%) of phyla detected by each primer set
	Primer sets
Taxonomy	293F_751R	515F_806R	1328F_1668R
Unassigned;Other	0.00501731	0.011865	0.00170213
Euryarchaeota	0	0.000375316	0
Bacteria;Other	0	0	0.000531915
Acidobacteria	0	0.00704819	0.00268625
Actinobacteria	0.00122868	0.101843	0.0259592
Armatimonadetes	0	0.00733959	0
Bacteroidetes	0	0.302479	0
Chlorobi	0	0.00141519	0
Chloroflexi	0.00264859	0.00239477	0
Cyanobacteria	0.507553	0.152682	0.543736
Elusimicrobia	0	0.000569736	0
Firmicutes	0.00361407	0.00136569	0.0199376
Fusobacteria	0	0.000113947	0.000140479
GN02	0.000175562	0	0
Gemmatimonadetes	0	0.00451153	0
Lentisphaerae	0	0	0
NKB19	0	0.000107945	0
Nitrospirae	0	0.000170921	0
OD1	0.0181706	0.00558341	0
OP3	0	0.000455789	0
Planctomycetes	0	0.0117782	0
Proteobacteria	0.444812	0.333823	0.402912
Spirochaetes	0	0	8.95415e-05
Synergistetes	0.000175562	0	0
TM7	0.00140449	0.000398815	0.00230455
Verrucomicrobia	0.0151996	0.0532399	0
WPS-2	0	0.000439611	0
