# Supplementary material for: Novel Primer Sets for Next Generation Sequencing-Based Analyses of Water Quality
Source: PLoS One. 2017 Jan 24;12(1):e0170008. doi: 10.1371/journal.pone.0170008 (PMC5261608; doi:10.1371/journal.pone.0170008)
Supplement: S2 File — Class and order, together with the total number of genera detected by all primer sets are indicated in the left-most column. (XLSX) [file pone.0170008.s004.xlsx]

## Sheet: Sheet7
S4 File: Relative abundance (%) of cyanobacterial sequences amplified by each primer set used in the study
		Primer sets
	Taxonomy	293F_751R	515F_806R	1328F_1668R
	Cyanobacteria;Other;Other;Other;Other	0.00240385	0	0
	Cyanobacteria;c__;o__;f__;g__	0.130513	0.0610275	0.0529513
4C0d-2/Chloroplast (class; 9)	Cyanobacteria;c__4C0d-2;o__SM1D11;f__;g__	0.00240385	0	0
	Cyanobacteria;c__Chloroplast;o__;f__;g__	0.0488255	0.0437973	0
	Cyanobacteria;c__Chloroplast;o__Chlorophyta;f__;g__	0.0807392	0.0625	0
	Cyanobacteria;c__Chloroplast;o__Chlorophyta;f__Chlamydomonadaceae;Other	0.0464222	0	0
	Cyanobacteria;c__Chloroplast;o__Chlorophyta;f__Chlamydomonadaceae;g__	0.00612503	0	0
	Cyanobacteria;c__Chloroplast;o__Cryptophyta;f__;g__	0.00780243	0.0103001	0.015625
	Cyanobacteria;c__Chloroplast;o__Euglenozoa;f__;g__	0.0182414	0.0482642	0
	Cyanobacteria;c__Chloroplast;o__Stramenopiles;f__;g__	0.113111	0.261823	0
	Cyanobacteria;c__Chloroplast;o__Streptophyta;f__;g__	0.00127551	0	0
Nostocophycideae (class); Nostoc (order; 6)	Cyanobacteria;c__Nostocophycideae;o__;f__;g__	0.000510204	0	0
	Cyanobacteria;c__Nostocophycideae;o__Nostocales;f__Nostocaceae;Other	0.0579058	0	0.00408125
	Cyanobacteria;c__Nostocophycideae;o__Nostocales;f__Nostocaceae;g__	0.000468604	0.00314413	0.067757
	Cyanobacteria;c__Nostocophycideae;o__Nostocales;f__Nostocaceae;g__Cylindrospermopsis	0	0.0867846	0.000145612
	Cyanobacteria;c__Nostocophycideae;o__Nostocales;f__Nostocaceae;g__Dolichospermum	0	0.00298455	0
	Cyanobacteria;c__Nostocophycideae;o__Nostocales;f__Scytonemataceae;g__Scytonema	0	0	0.0169468
	Cyanobacteria;c__Nostocophycideae;o__Stigonematales;f__Rivulariaceae;g__Calothrix	0.00670363	0.00270563	0.000475779
Oscillatoriophycideae (class; 5); Chroococcales (order; 3); Oscillatoriales (order; 2)	Cyanobacteria;c__Oscillatoriophycideae;o__Chroococcales;f__;g__	0.00127551	0	0.0499059
	Cyanobacteria;c__Oscillatoriophycideae;o__Chroococcales;f__Cyanobacteriaceae;g__Cyanobacterium	0.00222233	0	0.00331858
	Cyanobacteria;c__Oscillatoriophycideae;o__Chroococcales;f__Gomphosphaeriaceae;Other	0	0	0.00194099
	Cyanobacteria;c__Oscillatoriophycideae;o__Chroococcales;f__Xenococcaceae;g__	0.000510204	0	0
	Cyanobacteria;c__Oscillatoriophycideae;o__Oscillatoriales;f__Phormidiaceae;Other	0.0096765	0	0
	Cyanobacteria;c__Oscillatoriophycideae;o__Oscillatoriales;f__Phormidiaceae;g__Planktothrix	0.0479114	0.0478896	0.111742
Synechococcophycideae (class; 7); Pseudanabaenales (order; 5); Synechoccales (order; 2)	Cyanobacteria;c__Synechococcophycideae;o__Pseudanabaenales;f__Pseudanabaenaceae;Other	0.00415724	0	0.0625353
	Cyanobacteria;c__Synechococcophycideae;o__Pseudanabaenales;f__Pseudanabaenaceae;g__	0.0432692	0	0.163769
	Cyanobacteria;c__Synechococcophycideae;o__Pseudanabaenales;f__Pseudanabaenaceae;g__Halomicronema	0.0624676	0.0625	0
	Cyanobacteria;c__Synechococcophycideae;o__Pseudanabaenales;f__Pseudanabaenaceae;g__Leptolyngbya	0.000765306	0	0.00400861
	Cyanobacteria;c__Synechococcophycideae;o__Pseudanabaenales;f__Pseudanabaenaceae;g__Pseudanabaena	0.0586451	0.0691493	0.123732
	Cyanobacteria;c__Synechococcophycideae;o__Synechococcales;f__Synechococcaceae;g__Paulinella	0	0	0.00165929
	Cyanobacteria;c__Synechococcophycideae;o__Synechococcales;f__Synechococcaceae;g__Synechococcus	0.245649	0.23713	0.319405
