# Supplementary material for: Novel Primer Sets for Next Generation Sequencing-Based Analyses of Water Quality
Source: PLoS One. 2017 Jan 24;12(1):e0170008. doi: 10.1371/journal.pone.0170008 (PMC5261608; doi:10.1371/journal.pone.0170008)
Supplement: S3 File — Class and order, together with the total number of genera detected by all primer sets are indicated in the left-most column. (XLSX) [file pone.0170008.s005.xlsx]

## Sheet: Sheet6
S5 File: Relative abundance (%) of proteobacteria sequences amplified by each primer set used in this study
	Taxonomy	293F_751R	515F_806R	1328F_1664R
Alphaproteobacteria (45)	Alphaproteobacteria;Other;Other;Other	0.00198699		0.0113999
	Alphaproteobacteria;o__;f__;g__	0.00301063	0.0041412	0.00186026
	Alphaproteobacteria;o__BD7-3;f__;g__	0	0.000801282	0
	Alphaproteobacteria;o__Caulobacterales;f__Caulobacteraceae;Other	0		0.00403226
	Alphaproteobacteria;o__Caulobacterales;f__Caulobacteraceae;g__	0	0.010826	0
	Alphaproteobacteria;o__Caulobacterales;f__Caulobacteraceae;g__Mycoplana	0	0.000482005	0
	Alphaproteobacteria;o__Caulobacterales;f__Caulobacteraceae;g__Phenylobacterium	0	0.0115036	0.0460556
	Alphaproteobacteria;o__Ellin329;f__;g__	0		0.000401801
	Alphaproteobacteria;o__Rhizobiales;Other;Other	0	0.000892857	0.115513
	Alphaproteobacteria;o__Rhizobiales;f__;g__	0.0155052	0.00458604	0.110331
	Alphaproteobacteria;o__Rhizobiales;f__Hyphomicrobiaceae;g__	0		0.0238299
	Alphaproteobacteria;o__Rhizobiales;f__Hyphomicrobiaceae;g__Hyphomicrobium	0.00145651		0.00933022
	Alphaproteobacteria;o__Rhizobiales;f__Hyphomicrobiaceae;g__Pedomicrobium	0.000746241		0
	Alphaproteobacteria;o__Rhizobiales;f__Hyphomicrobiaceae;g__Rhodoplanes	0	0.000653351	0.00560121
	Alphaproteobacteria;o__Rhizobiales;f__Methylocystaceae;g__	0		0.00631408
	Alphaproteobacteria;o__Rhizobiales;f__Methylocystaceae;Other	0.0145676		0
	Alphaproteobacteria;o__Rhizobiales;f__Methylocystaceae;g__Methylosinus	0		0.120037
	Alphaproteobacteria;o__Rhizobiales;f__Methylocystaceae;g__Pleomorphomonas	0.00800656		0
	Alphaproteobacteria;o__Rhizobiales;f__Phyllobacteriaceae;Other	0	0.000648518	0
	Alphaproteobacteria;o__Rhizobiales;f__Rhizobiaceae;Other	0.00112761	0.0042353	0
	Alphaproteobacteria;o__Rhizobiales;f__Rhizobiaceae;g__Kaistia	0		0.00056861
	Alphaproteobacteria;o__Rhizobiales;f__Xanthobacteraceae;g__Labrys	0.00191136	0.00251035	0
	Alphaproteobacteria;o__Rhodobacterales;f__Hyphomonadaceae;Other	0.00300481		0
	Alphaproteobacteria;o__Rhodobacterales;f__Hyphomonadaceae;g__	0.0223525	0.0505126	0
	Alphaproteobacteria;o__Rhodobacterales;f__Hyphomonadaceae;g__Hyphomonas	0	0.000747299	0
	Alphaproteobacteria;o__Rhodobacterales;f__Rhodobacteraceae;g__	0.032321	0.00474605	0.00322421
	Alphaproteobacteria;o__Rhodobacterales;f__Rhodobacteraceae;g__Anaerospora	0	0.0137476	0
	Alphaproteobacteria;o__Rhodobacterales;f__Rhodobacteraceae;g__Rhodobacter	0.0148024	0.0262241	0
	Alphaproteobacteria;o__Rhodospirillales;f__Acetobacteraceae;g__Roseococcus	0.000522196	0	0
	Alphaproteobacteria;o__Rhodospirillales;f__;g__	0	0.000801282	0
	Alphaproteobacteria;o__Rhodospirillales;f__Acetobacteraceae;g__	0	0.029783	0
	Alphaproteobacteria;o__Rhodospirillales;f__Acetobacteraceae;g__Roseococcus	0	0.00190324	0
	Alphaproteobacteria;o__Rhodospirillales;f__Rhodospirillaceae;Other	0	0.000388199	0
	Alphaproteobacteria;o__Rhodospirillales;f__Rhodospirillaceae;g__	0.0419207	0.0240802	0.0442366
	Alphaproteobacteria;o__Rhodospirillales;f__Rhodospirillaceae;g__Phaeospirillum	0	0.0001294	0
	Alphaproteobacteria;o__Rickettsiales;f__;g__	0.000948731	0.000888626	0
	Alphaproteobacteria;o__Rickettsiales;f__Pelagibacteraceae;g__	0.00706233	0.00236967	0
	Alphaproteobacteria;o__Rickettsiales;f__mitochondria;g__	0.00243677	0	0
	Alphaproteobacteria;o__Rickettsiales;f__mitochondria;g__Heterosigma	0.000339443	0	0
	Alphaproteobacteria;o__Rickettsiales;f__mitochondria;g__Thalassiosira	0.000757576	0	0
	Alphaproteobacteria;o__Sphingomonadales;f__;g__	0	0	0.00076201
	Alphaproteobacteria;o__Sphingomonadales;f__Erythrobacteraceae;Other	0	0	0.0026904
	Alphaproteobacteria;o__Sphingomonadales;f__Erythrobacteraceae;g__	0.0979306	0.0852727	0.209202
	Alphaproteobacteria;o__Sphingomonadales;f__Sphingomonadaceae;g__	0.0541146	0.0479182	0.00103934
	Alphaproteobacteria;o__Sphingomonadales;f__Sphingomonadaceae;g__Novosphingobium	0	0	0.0239312
Betaproteobacteria (32)	Betaproteobacteria;Other;Other;Other	0	0.00305996	0
	Betaproteobacteria;o__;f__;g__	0.00400829	0.00144092	0
	Betaproteobacteria;o__Burkholderiales;Other;Other	0.00805392	0	0
	Betaproteobacteria;o__Burkholderiales;f__Alcaligenaceae;g__	0	0.0209832	0
	Betaproteobacteria;o__Burkholderiales;f__Alcaligenaceae;g__Sutterella	0	0.000801282	0
	Betaproteobacteria;o__Burkholderiales;f__Comamonadaceae;Other	0.016991	0	0.0127315
	Betaproteobacteria;o__Burkholderiales;f__Comamonadaceae;g__	0.0310716	0.0955547	0.0521292
	Betaproteobacteria;o__Burkholderiales;f__Comamonadaceae;g__Comamonas	0.00108382	0	0
	Betaproteobacteria;o__Burkholderiales;f__Comamonadaceae;g__Hydrogenophaga	0.0228575	0.0324974	0
	Betaproteobacteria;o__Burkholderiales;f__Comamonadaceae;g__Hylemonella	0.024875	0	0
	Betaproteobacteria;o__Burkholderiales;f__Comamonadaceae;g__Limnohabitans	0.0033329	0.033226	0.00176468
	Betaproteobacteria;o__Burkholderiales;f__Comamonadaceae;g__Methylibium	0.0153664	0.0127614	0
	Betaproteobacteria;o__Burkholderiales;f__Comamonadaceae;g__Ramlibacter	0.00904255	0	0
	Betaproteobacteria;o__Burkholderiales;f__Comamonadaceae;g__Rhodoferax	0.000984252	0	0
	Betaproteobacteria;o__Burkholderiales;f__Comamonadaceae;g__Rubrivivax	0.0034688	0	0
	Betaproteobacteria;o__Burkholderiales;f__Comamonadaceae;g__Simplicispira	0.000623929	0	0
	Betaproteobacteria;o__Burkholderiales;f__Oxalobacteraceae;Other	0	0.0227625	0
	Betaproteobacteria;o__Burkholderiales;f__Oxalobacteraceae;g__Polynucleobacter	0.196873	0.055889	0
	Betaproteobacteria;o__Ellin6067;f__;g__	0.0344008	0.024744	0.00694444
	Betaproteobacteria;o__MWH-UniP1;f__;g__	0.0325852	0.0167264	0
	Betaproteobacteria;o__Methylophilales;f__Methylophilaceae;g__	0.00240009	0.00171928	0
	Betaproteobacteria;o__Methylophilales;f__Methylophilaceae;g__Methylotenera	0	0.0104232	0
	Betaproteobacteria;o__Neisseriales;f__Neisseriaceae;Other	0.000180636	0	0
	Betaproteobacteria;o__Neisseriales;f__Neisseriaceae;g__	0.00997815	0	0
	Betaproteobacteria;o__Rhodocyclales;f__Rhodocyclaceae;g__	0.00673948	0.0607304	0
	Betaproteobacteria;o__Rhodocyclales;f__Rhodocyclaceae;g__Candidatus Accumulibacter	0.00830925	0.00641026	0
	Betaproteobacteria;o__Rhodocyclales;f__Rhodocyclaceae;g__Dechloromonas	0.0273427	0.00352013	0
	Betaproteobacteria;o__Rhodocyclales;f__Rhodocyclaceae;g__Propionivibrio	0.000361272	0	0
	Betaproteobacteria;o__Rhodocyclales;f__Rhodocyclaceae;g__Uliginosibacterium	0.00270954	0	0
	Betaproteobacteria;o__Rhodocyclales;f__Rhodocyclaceae;g__Zoogloea	0.00162572	0	0
	Betaproteobacteria;o__SC-I-84;f__;g__	0.00139945	0	0
	Betaproteobacteria;o__Thiobacterales;f__;g__	0.000416823	0	0
Deltaproteobacteria (17)	Deltaproteobacteria;o__;f__;g__	0	0.00320513	0.010708
	Deltaproteobacteria;o__AF420338;f__;g__	0	0.00240385	0
	Deltaproteobacteria;o__Bdellovibrionales;f__Bacteriovoracaceae;g__	0	0	0.00588335
	Deltaproteobacteria;o__Bdellovibrionales;f__Bdellovibrionaceae;g__Bdellovibrio	0	0.000360231	0.0280024
	Deltaproteobacteria;o__Desulfovibrionales;f__Desulfovibrionaceae;g__	0	0	0.00444084
	Deltaproteobacteria;o__Desulfovibrionales;f__Desulfovibrionaceae;g__Desulfovibrio	0	0.000801282	0
	Deltaproteobacteria;o__Desulfuromonadales;f__Geobacteraceae;g__Geobacter	0	0	0.0122078
	Deltaproteobacteria;o__FAC87;f__;g__	0	0	0.00196678
	Deltaproteobacteria;o__MIZ46;f__;g__	0	0.00160256	0.0172691
	Deltaproteobacteria;o__Myxococcales;f__;g__	0	0.00116151	0.00119395
	Deltaproteobacteria;o__Myxococcales;f__0319-6G20;g__	0	0	0.000953826
	Deltaproteobacteria;o__Myxococcales;f__Myxococcaceae;g__Anaeromyxobacter	0	0.000482984	0
	Deltaproteobacteria;o__Myxococcales;f__OM27;g__	0	0.00182848	0
	Deltaproteobacteria;o__NB1-j;f__JTB38;g__	0.000180636	0	0
	Deltaproteobacteria;o__Sva0853;f__JTB36;g__	0	0	0.000952061
	Deltaproteobacteria;o__Syntrophobacterales;f__Syntrophaceae;g__Desulfomonile	0	0	0.00262185
	Deltaproteobacteria;o__Syntrophobacterales;f__Syntrophobacteraceae;g__Syntrophobacter	0	0	0.00172204
Epsilonproteobacteria (4)	Epsilonproteobacteria;o__Campylobacterales;f__Campylobacteraceae;g__Arcobacter	0	0.00169236	0
	Epsilonproteobacteria;o__Campylobacterales;f__Campylobacteraceae;g__Sulfurospirillum	0	0.00160256	0
	Epsilonproteobacteria;o__Campylobacterales;f__Helicobacteraceae;g__Sulfuricurvum	0.00143392	0.00919522	0
	Epsilonproteobacteria;o__Campylobacterales;f__Helicobacteraceae;g__Sulfurimonas	0	0.00248344	0
Gammaproteobacteria (40)	Gammaproteobacteria;Other;Other;Other	0.000261506	0	0
	Gammaproteobacteria;o__Alteromonadales;f__Alteromonadaceae;Other	0	0	0.0291814
	Gammaproteobacteria;o__Aeromonadales;f__Aeromonadaceae;g__	0.0236403	0.00160256	0.0321656
	Gammaproteobacteria;o__Aeromonadales;f__Aeromonadaceae;g__Tolumonas	0.000473179	0	0
	Gammaproteobacteria;o__Alteromonadales;Other;Other	0.0138747	0	0
	Gammaproteobacteria;o__Alteromonadales;f__Alteromonadaceae;Other	0.00470978	0	0
	Gammaproteobacteria;o__Alteromonadales;f__Alteromonadaceae;g__	0.0009759	0	0
	Gammaproteobacteria;o__Alteromonadales;f__Alteromonadaceae;g__Alteromonas	0	0.00539002	0
	Gammaproteobacteria;o__Alteromonadales;f__Alteromonadaceae;g__Glaciecola	0.00224881	0.00266473	0.00127389
	Gammaproteobacteria;o__Alteromonadales;f__Idiomarinaceae;g__Pseudidiomarina	0.00322471	0.000545058	0
	Gammaproteobacteria;o__Alteromonadales;f__OM60;g__	0	0.000726744	0
	Gammaproteobacteria;o__Chromatiales;f__;g__	0	0.00238261	0
	Gammaproteobacteria;o__Chromatiales;f__Chromatiaceae;Other	0.000261506	0	0
	Gammaproteobacteria;o__Chromatiales;f__Chromatiaceae;g__	0	0.00130253	0
	Gammaproteobacteria;o__Chromatiales;f__Chromatiaceae;g__Allochromatium	0.0463137	0.0592672	0
	Gammaproteobacteria;o__Chromatiales;f__Chromatiaceae;g__Thiodictyon	0.00370326	0	0
	Gammaproteobacteria;o__Chromatiales;f__Halothiobacillaceae;g__Thiovirga	0	0.00139836	0
	Gammaproteobacteria;o__Enterobacteriales;f__Enterobacteriaceae;g__	0	0.00756365	0
	Gammaproteobacteria;o__HOC36;f__;g__	0.00393526	0	0
	Gammaproteobacteria;o__Legionellales;f__;g__	0	0.0508721	0
	Gammaproteobacteria;o__Legionellales;f__Coxiellaceae;g__	0.00162572	0.00801282	0
	Gammaproteobacteria;o__Methylococcales;f__Crenotrichaceae;g__Crenothrix	0.00103667	0.000949188	0
	Gammaproteobacteria;o__Methylococcales;f__Methylococcaceae;Other	0.00426072	0	0
	Gammaproteobacteria;o__Methylococcales;f__Methylococcaceae;g__	0.000246063	0	0
	Gammaproteobacteria;o__Methylococcales;f__Methylococcaceae;g__Methylocaldum	0.00689643	0.0079085	0.0128989
	Gammaproteobacteria;o__Methylococcales;f__Methylococcaceae;g__Methylomonas	0	0.00507309	0
	Gammaproteobacteria;o__Oceanospirillales;Other;Other	8.48608e-05	0	0
	Gammaproteobacteria;o__Oceanospirillales;f__Oceanospirillaceae;g__	0.0121775	0.0348837	0
	Gammaproteobacteria;o__Oceanospirillales;f__Oceanospirillaceae;g__Marinobacterium	0.00250339	0	0
	Gammaproteobacteria;o__Oceanospirillales;f__Oceanospirillaceae;g__Marinomonas	0	0.000666182	0
	Gammaproteobacteria;o__Pseudomonadales;f__Moraxellaceae;g__Acinetobacter	0.00137636	0.00166726	0
	Gammaproteobacteria;o__Thiotrichales;f__;g__	0.0014002	0	0
	Gammaproteobacteria;o__Thiotrichales;f__Piscirickettsiaceae;g__	0	0	0.000319828
	Gammaproteobacteria;o__Thiotrichales;f__Piscirickettsiaceae;g__Thiomicrospira	0.000297013	0	0
	Gammaproteobacteria;o__Thiotrichales;f__Thiotrichaceae;g__	0	0	0.000611197
	Gammaproteobacteria;o__Vibrionales;f__Pseudoalteromonadaceae;g__Pseudoalteromonas	0.0009759	0.000726744	0
	Gammaproteobacteria;o__Xanthomonadales;f__Sinobacteraceae;g__	0.000787971	0.00120191	0.00248315
	Gammaproteobacteria;o__Xanthomonadales;f__Xanthomonadaceae;g__	0.0670973	0.0411275	0
	Gammaproteobacteria;o__Xanthomonadales;f__Xanthomonadaceae;g__Dokdonella	0	0.00240385	0
	Gammaproteobacteria;o__Xanthomonadales;f__Xanthomonadaceae;g__Pseudoxanthomonas	8.2021e-05	0.000801282	0
	TA18;o__CV90;f__;g__	0	0	0.0118007
	TA18;o__PHOS-HD29;f__;g__	0	0	0.00730055
	;o__;f__;g__	0		0.000112007
