# Supplementary material for: Novel Primer Sets for Next Generation Sequencing-Based Analyses of Water Quality
Source: PLoS One. 2017 Jan 24;12(1):e0170008. doi: 10.1371/journal.pone.0170008 (PMC5261608; doi:10.1371/journal.pone.0170008)
Supplement: S4 File — Breakdown of the different phyla detected in each water source by each primer set used in the study. (XLSX) [file pone.0170008.s006.xlsx]

## Sheet: Sheet1
S6 File. Relative abundance of phyla in the environmental water samples as amplified by each primer set used in the study
	Freshwater	Freshwater	Freshwater	Freshwater	Freshwater	Freshwater	Freshwater	Freshwater	Wastewater	Wastewater	Wastewater	Wastewater
#OTU ID	515F_AC	515F_BG	515F_BL	515F_BP	515F_CG	515F_MR	515F_PL	Average Freshwater	515F_WWTP1	515F_WWTP2	515F_WWTP3	Average WWTP	Grand Average	Variation
Proteobacteria	0.90447	0.384023	0.266314	0.136585	0.301215	0.828979	0.305355	0.446706	0.601036	0.071103	0.0324528	0.234864	0.340785	0.105921
Bacteroidetes	0.0595968	0.313763	0.422399	0.0731707	0.279514	0.01346	0.243126	0.200718	0.119171	0.291705	0.836226	0.415701	0.30821	0.107491
Actinobacteria	0.000876424	0.215592	0.0634921	0.0926829	0.0399306	0.149644	0.21563	0.111121	0.229706	0.324521	0.0566038	0.203611	0.157366	0.0462448
Cyanobacteria	0.035057	0.012512	0.232804	0.307317	0.309028	0.00791766	0.0868307	0.141638	0.00431779	0.000911577	0.0581132	0.0211142	0.0813761	0.0602619
Verrucomicrobia		0.0298364	0.00881834	0.380488	0.0147569		0.141823	0.0822461	0.0103627	0.0109389	0.00528302	0.00886155	0.0455538	0.0366923
Unassigned;Other					0.00173611			0.000248016		0.147675		0.0492252	0.0247366	0.0244886
OD1								0		0.0893345		0.0297782	0.0148891	0.0148891
Armatimonadetes		0.039461		0.00487805	0.0390625		0.00144718	0.0121212				0	0.00606062	0.00606062
Chloroflexi			0.00176367				0.00144718	0.000458692	0.0181347	0.0164084		0.0115144	0.00598653	0.00552784
Chlorobi								0	0.00949914	0.00182315	0.0113208	0.00754768	0.00377384	0.00377384
Firmicutes		0.00481232	0.0026455					0.0010654	0.00345423	0.0109389		0.00479772	0.00293156	0.00186616
Planctomycetes			0.00176367		0.0121528			0.00198806	0.00259067	0.00273473		0.00177513	0.0018816	0.000106464
Elusimicrobia								0		0.00911577		0.00303859	0.0015193	0.0015193
OP3								0		0.00729262		0.00243087	0.00121544	0.00121544
TM7								0		0.00638104		0.00212701	0.00106351	0.00106351
Euryarchaeota							0.00144718	0.00020674		0.00455789		0.0015193	0.000863017	0.000656278
Gemmatimonadetes				0.00487805	0.00260417			0.00106889				0	0.000534444	0.000534444
Nitrospirae								0		0.00273473		0.000911577	0.000455789	0.000455789
Fusobacteria								0		0.00182315		0.000607718	0.000303859	0.000303859
NKB19								0	0.00172712			0.000575705	0.000287853	0.000287853
Acidobacteria							0.00144718	0.00020674				0	0.00010337	0.00010337
WPS-2							0.00144718	0.00020674				0	0.00010337	0.00010337
Bacteria;Other								0				0	0	0
GN02								0				0	0	0
Synergistetes								0				0	0	0
Spirochaetes								0				0	0	0
